# Supplementary material for: Analysis of functional variants in mitochondrial DNA of Finnish athletes
Source: BMC Genomics. 2019 Oct 29;20:784. doi: 10.1186/s12864-019-6171-6 (PMC6819560; doi:10.1186/s12864-019-6171-6)
Supplement: Supplementary file 2 — Additional file 2: Table S1. A list of rare nonsynonymous functional variants in Finnish athletes and controls. [file 12864_2019_6171_MOESM2_ESM.xlsx]

## Sheet: Sheet1
Additional file 2. Table S1. A list of rare nonsynonymous functional variants in Finnish athletes and controls.
Position	Gene	Substitution	Codon number	Codon position	AA change	Endurance	Sprint	Control	Haplogroup	GB sequences (n)	GB frequency (%)	Probp
3308 (h)	MT-ND1	T-C	1	2	M-T	+			H1f1	296	0.97	0.75
3992	MT-ND1	C-T	229	2	T-M	+			H4	226	0.74	0.38
4024	MT-ND1	A-G	240	1	T-A	+			H4	175	0.57	0.35
4129	MT-ND1	A-G	275	1	T-A	+			U5b2	33	0.11	0.35
4231	MT-ND1	A-G	309	1	I-V		+		K1a	12	0.04	0.35
4639	MT-ND2	T-C	57	2	I-T		+	+	V1a	121	0.40	0.27
4732	MT-ND2	A-G	88	2	N-S	+	+	+	U5b2	215	0.70	0.32
4924	MT-ND2	G-C	152	2	S-T		+		U5a1	7	0.02	0.44
5263	MT-ND2	C-T	265	2	A-V		+	+	V1a1	179	0.59	0.35
5319	MT-ND2	A-T	284	1	T-A	+			U4	4	0.01	0.43
7080	MT-CO1	T-C	393	1	F-L	+	+		H1a8	31	0.10	0.43
7150	MT-CO1	T-C	416	2	I-T		+		H1f1	7	0.02	0.4
7309	MT-CO1	T-C	469	2	I-T	+	+	+	H1f1	31	0.10	0.42
7740	MT-CO2	A-G	52	2	N-S			+	U5b1	9	0.03	0.33
7859	MT-CO2	G-A	92	1	D-N	+	+		H1a2, H1n	109	0.36	0.63
8448	MT-ATP8	T-C	28	2	M-T	+	+		H11	137	0.45	0.45
8537	MT-ATP8, MTATP6	A-G	58	1	I-V, N-S	+	+		H1a8	19	0.06	0.63/0.57
8578	MT-ATP6	C-T	18	1	P-S			+	H36	23	0.08	0.24
8588	MT-ATP6	T-A	21	2	V-E			+	H13a1	2	0.01	0.42
8616	MT-ATP6	G-T	30	3	L-F	+		+	I1	93	0.30	0.5
8632	MT-ATP6	T-C	36	1	Y-H		+		U5a1	12	0.04	0.36
8645	MT-ATP6	A-G	40	2	N-S	+			H1c	16	0.05	0.4
8659	MT-ATP6	A-G	45	1	T-A		+		W1	53	0.17	0.44
8705	MT-ATP6	T-C	60	2	M-T			+	H3+16311, X2c	153	0.50	0.53
8842	MT-ATP6	A-G	106	1	I-V	+		+	H13a1	40	0.13	0.48
8843	MT-ATP6	T-C	106	2	I-T		+	+	H45	123	0.40	0.42
8869	MT-ATP6	A-G	115	1	M-V		+	+	V1	103	0.34	0.28
8870	MT-ATP6	T-C	115	2	M-T			+	K1a	24	0.08	0.25
8887	MT-ATP6	A-G	121	1	I-V		+		W1	60	0.20	0.36
8923	MT-ATP6	A-G	133	1	T-A	+	+		J1c2	11	0.04	0.39
8998	MT-ATP6	G-A	158	1	V-M			+	T1a1	13	0.04	0.46
9052	MT-ATP6	A-G	176	1	S-G			+	J1c8	34	0.11	0.34
9088	MT-ATP6	T-C	188	1	S-P		+		V2a1	12	0.04	0.34
9300	MT-CO3	G-A	32	1	A-T		+		N1a1a1a	120	0.39	0.41
9391	MT-CO3	C-T	62	2	T-M		+	+	H27a	23	0.08	0.49
9612	MT-CO3	G-A	136	1	V-M	+	+		W1b	33	0.11	0.39
9667	MT-CO3	A-G	154	0	N-S			+	U5a1	208	0.68	0.46
9822	MT-CO3	C-T	206	1	L-F	+			HV0+195	-	0.00	0.52
9828	MT-CO3	G-A	208	1	V-I			+	J1c8	2	0.01	0.37
10084	MT-ND3	T-C	9	2	I-T			+	J1c8	240	0.78	0.37
10086	MT-ND3	A-G	10	1	N-D	+	+		W1b1	169	0.55	0.56
10143	MT-ND3	G-A	29	1	G-S			+	T1a1	105	0.34	0.2
10237	MT-ND3	T-C	60	2	I-T		+	+	J2a	47	0.15	0.79
11025	MT-ND4	T-C	89	2	L-P			+	K1a13a	117	0.38	0.39
11361	MT-ND4	T-C	201	2	M-T	+			H35	7	0.02	0.4
11807	MT-ND4	A-G	350	1	T-A			+	H5a	6	0.02	0.34
12135	MT-ND4	C-A	459	2	S-Y	+		+	U8	39	0.13	0.44
12613	MT-ND5	G-A	93	1	A-T	+	+		W1b1, W1e1	16	0.05	0.38
12940	MT-ND5	G-A	202	1	A-T	+			H3	231	0.76	0.43
13145	MT-ND5	G-A	270	2	S-N	+		+	U8	188	0.61	0.55
13637	MT-ND5	A-G	434	2	Q-R	+	+	+	U5b	269	0.88	0.37
13681	MT-ND5	A-G	449	1	T-A		+		J1c7	113	0.37	0.46
13762	MT-ND5	T-G	476	1	S-A	+	+	+	H13a2	25	0.08	0.32
13834	MT-ND5	A-G	500	1	T-A		+		K1a	27	0.09	0.29
13933	MT-ND5	A-G	533	1	T-A		+		J1c2	72	0.24	0.31
14110	MT-ND5	T-C	592	1	F-L		+		U5a1	281	0.92	0.33
14198	MT-ND6	G-A	159	2	T-M	+	+	+	U5a2	33	0.11	0.51
14259	MT-ND6	G-A	139	1	P-S		+		V3	28	0.09	0.49
14325	MT-ND6	T-C	117	1	N-D		+		X2c	31	0.10	0.54
14550	MT-ND6	T-C	42	1	I-V			+	V5	11	0.04	0.41
14564	MT-ND6	A-G	37	2	V-A			+	H1	6	0.02	0.37
14582	MT-ND6	A-G	31	2	V-A	+			H4	173	0.57	0.26
15261	MT-CYB	G-A	172	2	S-N		+	+	Z+ 152	75	0.25	0.57
15713	MT-CYB	T-G	323	1	S-A		+		H13a2	9	0.03	0.32
15758	MT-CYB	A-G	338	1	I-V	+	+		I2, N1a1a1a1, T2b	263	0.86	0.61
15852	MT-CYB	T-C	369	2	I-T			+	T1a1	33	0.11	0.39
AA =aminoacid; GB=GenBank; h=heteroplasmic mutation; Probp=mean probability of pathogenicity
