# Supplementary material for: Analysis of functional variants in mitochondrial DNA of Finnish athletes
Source: BMC Genomics. 2019 Oct 29;20:784. doi: 10.1186/s12864-019-6171-6 (PMC6819560; doi:10.1186/s12864-019-6171-6)
Supplement: Supplementary file 3 — Additional file 3: Table S2. A list of rare tRNA functional variants in Finnish athletes and controls. [file 12864_2019_6171_MOESM3_ESM.xlsx]

## Sheet: Sheet1
Additional file 3. Table S2. A list of rare tRNA functional variants in Finnish athletes and controls.
Position	Gene	Substitution	Endurance	Sprint	Control	Haplogroup	GB sequences (n)	GB frequency (%)
629	MT-TF	T-C	+		+	U4	93	0.30
3243 (h)	MT-TL1	A-G		+		U5a2	8	0.03
4310	MT-TI	A-G	+			HV0+195	28	0.09
4452	MT-TM	T-C	+	+	+	H1f	67	0.22
5568	MT-TW	A-G	+			HV0+195	4	0.01
5824	MT-TC	G-A		+	+	H3+16311	51	0.17
7570	MT-TD	A-G	+			T2b	9	0.03
10044	MT-TG	A-G	+			H4	93	0.30
12192	MT-TH	G-A		+	+	H45	68	0.22
12235	MT-TS2	T-C	+			H11	184	0.60
12245	MT-TS2	T-C		+		H1a2	14	0.05
14696	MT-TE	A-G		+		T1a1	28	0.09
GB=GenBank; h=heteroplasmic mutation
