# Supplementary material for: Analysis of functional variants in mitochondrial DNA of Finnish athletes
Source: BMC Genomics. 2019 Oct 29;20:784. doi: 10.1186/s12864-019-6171-6 (PMC6819560; doi:10.1186/s12864-019-6171-6)
Supplement: Supplementary file 4 — Additional file 4: Table S3. A list of rare rRNA functional variants in Finnish athletes and controls. [file 12864_2019_6171_MOESM4_ESM.xlsx]

## Sheet: Sheet1
Additional file 4. Table S3. A list of rare rRNA functional variants in Finnish athletes and controls.
Position	Gene	Substitution	Endurance	Sprint	Control	Haplogroup	GB sequences (n)	GB frequency (%)
669	MT-RNR1	T-C		+		N1a1a1a1	71	0.23
721	MT-RNR1	T-C	+			H1b	57	0.19
740	MT-RNR1	G-A		+	+	Z1a1	25	0.08
824	MT-RNR1	T-C			+	H2a3	26	0.08
896	MT-RNR1	A-G	+	+		U5b2	33	0.11
951	MT-RNR1	G-A	+		+	H2a1	241	0.79
958	MT-RNR1	C-T	+	+		U5b2	8	0.03
960	MT-RNR1	C-CC		+		H1e	174	0.57
961	MT-RNR1	T-G	+	+		H11	121	0.40
1341	MT-RNR1	C-T	+	+		U5b1	19	0.06
1342	MT-RNR1	C-T	+			I1a1a	16	0.05
1393	MT-RNR1	G-A		+		H7a1	59	0.19
1462	MT-RNR1	G-A		+	+	H1e, H2a3	160	0.52
1555	MT-RNR1	A-G		+		H2a2	55	0.18
1709	MT-RNR2	G-A			+	K1a	110	0.36
1721	MT-RNR2	C-T	+	+	+	U5b	213	0.70
1850	MT-RNR2	T-C		+	+	J2a	102	0.33
1993	MT-RNR2	A-T		+		H5a	0	0.00
2056	MT-RNR2	G-A		+		K1a	30	0.10
2098	MT-RNR2	G-A	+	+		H1n	51	0.17
2259	MT-RNR2	C-T	+	+	+	H2a3, H13a	197	0.64
2405	MT-RNR2	C-CC	+		+	U4	33	0.11
2442	MT-RNR2	T-C	+			H2a1	189	0.62
2445	MT-RNR2	T-C	+	+	+	U5b2	10	0.03
2757	MT-RNR2	A-G		+		U5b1	68	0.22
2772	MT-RNR2	C-T	+		+	U4	130	0.42
GB=GenBank
