# Supplementary material for: Analysis of functional variants in mitochondrial DNA of Finnish athletes
Source: BMC Genomics. 2019 Oct 29;20:784. doi: 10.1186/s12864-019-6171-6 (PMC6819560; doi:10.1186/s12864-019-6171-6)
Supplement: Supplementary file 5 — Additional file 5: Table S4. Mean mutational load of common and rare nonsynonymous functional variants per subject in Finnish athletes and controls. [file 12864_2019_6171_MOESM5_ESM.xlsx]

## Sheet: Sheet1
Additional file 5. Table S4. Mean mutational load of common and rare nonsynonymous functional variants per subject in Finnish athletes and controls.
Type of substitution	Endurance (n=52)	Sprint	Control	p-value1
		(n=89)	(n=77)
Common nonsynonymous	0.39 ± 0.61	0.54 ± 0.74	0.55 ± 0.74	0.36
Rare nonsynonymous	0.36 ± 0.42	0.25 ± 0.36	0.24 ± 0.31	0.27
Values are means ± standard deviations, 1Kruskall-Wallis test.
