# Supplementary material for: Analysis of functional variants in mitochondrial DNA of Finnish athletes
Source: BMC Genomics. 2019 Oct 29;20:784. doi: 10.1186/s12864-019-6171-6 (PMC6819560; doi:10.1186/s12864-019-6171-6)
Supplement: Supplementary file 6 — Additional file 6: Table S5. Mean mutational load of common and rare nonsynonymous variants per subject in subjects with haplogroup J and K as compared to other haplogroups. [file 12864_2019_6171_MOESM6_ESM.xlsx]

## Sheet: Sheet1
Additional file 6. Table S5. Mean mutational load of common and rare nonsynonymous variants per subject in subjects with haplogroup J and K as compared to other haplogroups.
Type of substitution	Haplogroups	Other haplogroups	p-value1
	J and K (n=22)	(n=196)
Common nonsynonymous	1.70 ± 0.77	0.37 ± 0.56	<0.000
Rare nonsynonymous	0.28 ± 0.35	0.27 ± 0.36	0.88
Values are means ± standard deviations. 1Mann–Whitney test.
